# Supplementary material for: Electrical Response of Different Crystalline Microregions in Poly(vinylidene fluoride)
Source: Nanomaterials (Basel). 2024 Sep 26;14(19):1555. doi: 10.3390/nano14191555 (PMC11478445; doi:10.3390/nano14191555)
Supplement: Supplementary file 1 [file nanomaterials-14-01555-s001.zip]

Archive with 1 entries (1 files):
- nanomaterials-3201575 - supplementary.pdf
